# Supplementary material for: A diamond-bearing core-mantle boundary on Mercury
Source: Nat Commun. 2024 Jun 14;15:5061. doi: 10.1038/s41467-024-49305-x (PMC11178936; doi:10.1038/s41467-024-49305-x)
Supplement: Supplementary file 4 — Supplementary Data 1 [file 41467_2024_49305_MOESM4_ESM.xlsx]

## Sheet: Supplementary Data 1
Supplementary Data 1
Exp.	Conditions				Phase	n	SiO2	TiO2	Al2O3	FeOT	MgO	CaO	Na2O	K2O	Cr2O3	MnO	P2O5	S	Si	Ti	Al	Fe	Mg	Ca	Na	K	Cr	Mn	P	Total	Total (2-O = 2-S)	Phase proportion (wt.%)	s.d.
	T (°C)	P (GPa)	Duration (min)	ƒO2
Mer8 starting composition							54.82	0.14	3.7	0	37.32	1.62	1.37	0.13	0.52	0.28	0.1
Mer8-1	1700	7	240	-	Ol	5	42.8536	0.0006	0.1434	0.273	56.5308	0.0694	0.0134	0.005	0.0106	0.0098	0.0112													99.9208		21	3
							0.18049	0.0015	0.0179165	0.0165932	0.52212	0.0175404	0.00788987	0.00635085	0.00970824	0.00695222	0.00489898
					Opx	8	59.4964	0.0015	2.58487	0.264375	35.4248	1.17525	0.90125	0.00925	0.014625	0.01025	0.0005													99.883		55	5
							0.187511	0.0035051	0.317432	0.0520712	0.510204	0.140244	0.141694	0.00792374	0.00654517	0.0103337	0.00141421
					Cpx	6	58.9757	0.00283333	6.7275	0.508167	26.1435	4.45483	3.03367	0.0295	0.0195	0.0133333	0.003													99.9115		21	4
							0.232582	0.00466548	0.920391	0.16924	1.41446	0.174578	0.419872	0.0179861	0.0104067	0.00806639	0.00481664
					Grt	7	46.5344	0.00342857	23.228	0.492714	29.1493	1.51614	0.254857	0.00714286	0.0101429	0.0128571	0.00542857													101.214		3	1
							1.48335	0.00571131	1.68555	0.148633	0.584276	0.284226	0.123878	0.00429839	0.00773366	0.00904486	0.00386683
					(MgFeCa)S	4												49.988	0.0555	0.4035	0.057	12.086	27.4115	3.2345	0.3875	0.00575	1.3355	2.01975	0.00075	96.9853
																		0.730131	0.026032	0.0374566	0.0300777	1.39783	1.18771	0.111476	0.0322542	0.00763217	0.0455814	0.252439	0.0015
					FeS	3												35.7947	0.138	1.07633	0.001	57.966	0.147	0	0.00433333	0.001	2.419	0.277333	0.0536667	97.8783
																		1.01651	0.197456	0.755252	0.00173205	1.69865	0.0216564	0	0.0011547	0.00173205	0.517327	0.00757188	0.0895116
					FeSi	3												3.888	15.0047	0	0	80.6673	0.00766667	0	0.0106667	0.00466667	0.104	0.022	0.361333	100.07
																		0.513495	0.656142	0	0	1.19031	0.0011547	0	0.00945163	0.0080829	0.025	0.00608276	0.216505
Mer8-2	1800	7	60	-4.98373	Opx	8	59.1006	0.001625	2.80612	0.26	36.1933	0.691375	0.7005	0.001	0.007	0.015875	0.001													99.7784		94	1
							0.384528	0.0026152	0.123693	0.0589431	0.338201	0.0697074	0.129081	0.0020702	0.00639196	0.0139943	0.00192725
					Grt	10	45.9057	0.03	22.9065	0.3928	29.6291	1.3025	0.1048	0.0111	0.0296	0.0351	0.0036													100.351		6	1
							1.29387	0.0372976	1.20388	0.194249	0.225831	0.0647924	0.0287201	0.00811651	0.0327115	0.0358095	0.0033731
					Glass	9	58.5236	0.00622222	7.52911	0.345333	8.66789	9.23233	2.06156	3.251	0.0265556	0.0125556	0.0165556	16.231												105.904	97.7882	<1
							2.02727	0.0125974	0.874252	0.0787306	3.38501	0.878988	0.153331	0.378346	0.0338862	0.0142838	0.0114686	1.98502
					(MgFeCa)S	3												49.8543	0.071	0.598667	0.089	13.536	28.4667	1.97133	0.414	0.003	1.32533	2.35467	0.001	98.685
																		1.89292	0.0295127	0.053426	0.00264575	5.54607	2.86583	0.167936	0.0234307	0.00519615	0.277822	0.121722	0.00173205
					FeS	2												36.8355	0.0135	1.779	0.003	56.4085	0.119	0	0.0075	0.0015	2.8075	0.2025	0.0035	98.181
																		0.0629325	0.0120208	0.743876	0.00282843	0.583363	0.0212132	0	0.0106066	0.00212132	0.171827	0.0205061	0.00494975
					FeSi	4												1.023	17.371	0	0.00125	79.8855	0.006	0	0	0.001	0.04325	0.003	0.296	98.63
																		0.142663	0.139564	0	0.0025	0.261723	0.00559762	0	0	0.002	0.0131244	0.00382971	0.0411825
Mer8-3	1875	7	60	-3.90703	Opx	10	59.6902	0.0001	2.5866	0.1967	37.1313	0.6055	0.4605	0.0065	0.0054	0.0128	0.004													100.7		68	2
							0.254361	0.000316228	0.119782	0.0699556	0.39591	0.144231	0.0849434	0.00738241	0.00722957	0.00877876	0.00654896
					Grt	8	46.4397	0.0111429	22.8991	0.236429	29.789	1.10557	0.126	0.00628571	0.00771429	0.019	0.00371429													100.644		2	1
							1.53645	0.0114293	2.01134	0.0288511	0.735448	0.142124	0.0226729	0.0111708	0.00926504	0.0130044	0.00287492
					Glass	3	43.458	0.137667	4.92367	1.27067	37.968	3.61333	1.20133	0.0416667	0.166	0.277	0.0216667	12.772												105.851	99.465	30	3
							0.747179	0.0155027	0.787871	0.162263	0.52342	0.902442	0.305582	0.0172434	0.0350286	0.0200749	0.0152753	0.861219
					(MgFeCa)S	4												50.9415	0.04075	0.66	0.0935	11.0415	29.0175	2.41725	0.429	0.00775	1.457	2.52275	0.0005	98.629
																		0.2139	0.0109049	0.0311234	0.00387298	0.230588	0.311277	0.0451839	0.0216487	0.00434933	0.033116	0.0396432	0.001
					FeS	6												36.8632	0.0128333	1.36867	0.00366667	56.6365	0.115167	0	0.0178333	0.00116667	3.783	0.362333	0.00183333	99.1662
																		0.101409	0.00725029	0.404351	0.00388158	0.721134	0.0296271	0	0.0118223	0.00285774	0.451695	0.0223398	0.00402078
					FeSi	5												0.5662	17.5428	0	0.0006	81.6482	0.0028	0	0.0126	0.0028	0.0506	0.0048	0.131	99.9624
																		0.184864	0.630653	0	0.00134164	0.29424	0.00438178	0	0.0127593	0.00626099	0.0129151	0.008228	0.0346771
Mer8-4	1900	7	5	-4.90984	Ol	4	42.7157	0.00075	0.59775	0.19975	56.388	0.04425	0.05625	0.003	0.01625	0.0205	0.005													100.047		2	1
							0.50779	0.0015	0.697741	0.0290904	0.434061	0.020998	0.014198	0.00476095	0.013099	0.00858293	0.006
					Opx	10	59.2387	0.0027	2.0201	0.1405	38.2891	0.412	0.4152	0.0028	0.0132	0.0203	0.003													100.558	100.558	32	6
							0.302797	0.00545792	0.325355	0.0383094	0.664865	0.144911	0.153448	0.00480278	0.0143975	0.0109955	0.0046428
					Glass	3	52.0287	0.0793333	4.87767	0.310667	35.657	1.78867	1.35567	0.117	0.0343333	0.15	0.00533333	5.397												101.801	99.1028	66	7
							0.235886	0.00776745	0.204013	0.0613705	0.254423	0.0141892	0.0529937	0.0200749	0.0144684	0.0069282	0.00680686	0.233352
					(MgFeCa)S	2												41.721	0.756	0.4975	0.274	28.4875	17.8525	1.038	0.705	0.029	3.0465	4.088	0	98.495
																		1.45098	0.196576	0.00494975	0.039598	2.32567	1.06702	0.0551543	0.0890955	0.00141421	0.0629325	0.206475	0
					FeS	5												37.0832	0.018	1.3238	0.0042	55.9986	0.0878	0	0.0076	0.0048	4.7136	0.5692	0.0012	99.812
																		0.253816	0.00524404	0.498735	0.00402492	0.909799	0.00580517	0	0.0106207	0.00746324	0.252162	0.0261477	0.00130384
					FeSi	6												1.26133	15.1743	0	0	82.0588	0.00233333	0	0.00216667	0.00316667	0.0746667	0.00266667	0.251667	98.8312
																		0.137394	0.068611	0	0	0.365334	0.00382971	0	0.00483391	0.00727782	0.00964711	0.00377712	0.0192631
Mer8-5	1930	7	60	-4.48176	Glass	5	52.3854	0.0772	3.6482	0.6598	37.4874	1.7052	0.6282	0.033	0.032	0.1052	0.0024	4.3806												101.145	98.9543	100
							0.190803	0.0220159	0.0397706	0.227019	0.415601	0.0543203	0.153944	0.0449555	0.0166433	0.00998499	0.00482701	0.154139
					FeS	4												35.6125	0.04125	1.3295	0.0025	52.891	0.065	0	0.03725	0.00025	5.1985	0.945	0.003	96.1257
																		0.599209	0.00853913	0.765803	0.00331662	1.5014	0.0147196	0	0.0123659	0.0005	0.780799	0.0850059	0.00294392
					FeSi	3												3.421	7.38367	0.003	0.002	85.3983	0.0103333	0	0.00766667	0.00133333	0.105333	0.0113333	0.192333	96.5363
																		0.126297	0.0505206	0.00519615	0.00173205	0.241715	0.00450925	0	0.0100167	0.0023094	0.0440038	0.00665833	0.00776745
Mer8-6	1950	7	5	-4.74538	Glass	4	52.6748	0.1545	3.84875	0.4775	35.625	1.88475	1.379	0.0885	0.0415	0.14775	0.003	3.94425												100.269		100
							0.261258	0.0341126	0.137364	0.273145	0.501958	0.14257	0.210593	0.0491426	0.0114746	0.0117011	0.006	0.398071
					FeS	3												35.211	0.898333	0.255	0.0123333	57.9047	0.235	0.0293333	0.273667	0.0726667	2.88833	0.322	0.0173333	98.1197
																		1.51757	0.578001	0.19511	0.0110151	3.31363	0.140439	0.0395517	0.13308	0.037072	0.333401	0.0543691	0.0242143
					FeSi	4												1.1865	10.718	0	0.0015	85.7723	0.016	0	0.208	0.0345	0.062	0.02	0.4645	98.4833
																		0.0358748	0.056421	0	0.003	0.197675	0.00496655	0	0.0726957	0.013772	0.013784	0.0129357	0.0552419
Mer8-7	2000	7	1	-	Glass	8	54.675	0.0835	3.77088	0.33575	35.8224	1.60037	0.939	0.130125	0.058375	0.11175	0.001625	4.56987												102.099	99.8137	100
							0.647416	0.0277386	0.12658	0.070924	0.798496	0.130918	0.0845644	0.0227058	0.0159726	0.0157639	0.00420671	0.679391
Mer8-8	2050	7	1	-4.95895	Glass	3	52.1653	0.125333	3.72333	0.389333	36.0673	2.70833	0.978	0.0343333	0.0566667	0.157667	0.011	4.28633												100.703	98.5598	100
							0.145342	0.0123423	0.0961994	0.0195533	0.186565	0.0391706	0.0990152	0.0011547	0.0160728	0.0106927	0.0127671	0.13402
					FeS	3												37.3413	0.0183333	1.15333	0.002	55.21	0.075	0	0.301333	0.0643333	4.97967	0.936333	0.000666667	100.082
																		0.100167	0.0090185	0.361741	0.00173205	0.474877	0.0147986	0	0.262468	0.0440038	0.163262	0.0968624	0.00057735
					FeSi	2												1.8235	7.433	0.0035	0	85.687	0.0165	0	0.5485	0.0735	0.19	0.02	0.701	96.4965
																		0.506996	0.179605	0.00494975	0	0.0692965	0.0106066	0	0.0162635	0.0190919	0.00282843	0.0183848	0.0141421
Mer8-9	2100	7	1	-4.66586	Glass	15	53.2353	0.0914	3.64007	0.496333	36.3387	1.63013	0.9458	0.1268	0.0694	0.144067	0.00166667	5.4486												102.168	99.4439	100
							0.381071	0.0177434	0.0541011	0.118829	0.315269	0.0426093	0.0369463	0.0149914	0.0167579	0.00958769	0.00303942	0.385247
					FeS	4												35.9933	0.44775	0.07025	0.004	58.1505	0.0975	0	0.01775	0.0005	3.2925	0.6115	0.0025	98.688	80.6914
																		0.875399	0.261102	0.0500292	0.00270801	1.12251	0.0139642	0	0.0143846	0.001	0.750273	0.0636789	0.00378594
					FeSi	3												1.936	12.9893	0.000333333	0	83.2377	0.002	0	0.011	0.000666667	0.094	0.013	0.572	98.856	97.888
																		0.154165	0.193195	0.00057735	0	0.173379	0.002	0	0.0190526	0.00057735	0.001	0.0135277	0.120926
Mer15 starting composition							47.91	0.16	4.26	0	43.04	1.87	1.58	0.15	0.6	0.33	0.1
Mer15-1	1700	7	240	-	Ol	5	42.6352	0.0064	0.1092	0.6496	56.0742	0.0934	0.0296	0.0046	0.0264	0.0142	0.01													99.6528		55	2
							0.425499	0.0102616	0.0216032	0.174232	0.226618	0.0236707	0.00996494	0.00661816	0.0171114	0.0104738	0.00761577
					Opx	10	59.7539	0.0059	2.46	0.3711	34.8718	1.5074	1.1484	0.0069	0.0112	0.0117	0.0059													100.154		11	4
							0.19436	0.0100161	0.235571	0.0937271	0.601238	0.309949	0.142893	0.00746027	0.00841691	0.0121294	0.00803396
					Cpx	6	58.833	0.0035	6.18967	0.564333	26.3808	4.98633	3.12	0.0571667	0.0095	0.00866667	0.0103333													100.163		34	5
							0.182339	0.00472229	0.495507	0.243057	0.522001	0.34391	0.21482	0.0163636	0.00831264	0.00898146	0.011219
					Grt	4	44.2122	0.0185	26.1995	0.8715	27.185	2.229	0.1055	0.01075	0.028	0.02675	0.01125													100.898		<1
							0.864721	0.0222336	1.41181	0.185805	0.538595	0.102463	0.0221284	0.00485627	0.0219545	0.0170367	0.0060208
					(MgFeCa)S	6												49.9605	0.00916667	0.4905	0.0453333	11.5978	27.2937	4.08917	0.57	0.0258333	1.56367	2.322	0.002	97.9697
																		0.263382	0.00815884	0.125082	0.00915787	0.225596	0.367436	0.397116	0.15642	0.00872735	0.147617	0.129995	0.00363318
					FeS	5												36.3894	0.0424	0.9472	0.0018	57.3648	0.07	0	0.0116	0.0022	3.2742	0.2548	0.0016	98.36
																		0.574911	0.027646	0.201925	0.00294958	0.54235	0.0226164	0	0.00879204	0.00319374	0.46666	0.0189526	0.00181659
					FeSi	2												2.2135	9.9225	0	0	83.348	0.006	0	0	0	0.104	0.007	0.246	95.847
																		1.09531	1.11086	0	0	0.295571	0.00848528	0	0	0	0.00565685	0.00424264	0.0410122
Mer15-2	1800	7	60	-	Ol	8	43.0131	0.004375	0.172625	0.32975	55.8419	0.163875	0.037625	0.004375	0.017125	0.00725	0.0075													99.5995		48	1
							0.535276	0.00740536	0.0531089	0.0570407	0.838721	0.0568241	0.0150612	0.00523552	0.0120882	0.0106335	0.0100712
					Opx	6	59.0097	0.004	2.70283	0.237167	35.8678	1.3405	0.7205	0.0101667	0.015	0.021	0.00266667													99.9313		37	1
							0.530966	0.00477493	0.288351	0.0556396	0.733665	0.25501	0.254874	0.0091086	0.0141704	0.0218174	0.00653197
					Grt	5	46.9352	0.0158	23.1348	0.3586	28.998	2.0352	0.1192	0.0062	0.01	0.0162	0.0056													101.635		15	1
							0.378475	0.0177257	0.386398	0.0831162	0.354076	0.10132	0.0269759	0.00634035	0.0115974	0.010849	0.00559464
					(MgFeCa)S	3												51.2873	0.0326667	0.332667	0.049	9.57733	29.9737	3.49167	0.296333	0.00866667	1.29367	1.86567	0.001	98.2097
																		0.276798	0.0155349	0.020108	0.0034641	0.138659	0.273862	0.0430155	0.0083865	0.00665833	0.0387599	0.0266333	0.00173205
					FeS	2												36.55	0.0215	1.2465	0.0005	55.106	0.0935	0	0.0195	0.0035	4.4025	0.224	0.0005	97.668
																		0.0452548	0.0148492	0.0841457	0.000707107	0.0735391	0.0148492	0	0.00636396	0.000707107	0.135057	0.0155563	0.000707107
					FeSi	2												1.3295	10.47	0	0.0005	85.1325	0.0075	0	0.012	0	0.101	0.0015	0.11	97.1645
																		0.00919239	0.0452548	0	0.000707107	0.0685894	0.00919239	0	0	0	0.0141421	0.00212132	0.00141421
Mer15-3	1875	7	60	-4.26951	Ol	8	42.9955	0.006	0.19575	0.282375	56.4555	0.10575	0.04025	0.004625	0.00725	0.0125	0.003													100.109		44	2
							0.404755	0.0113515	0.0262502	0.199479	0.419209	0.0226006	0.0178786	0.00537022	0.0134881	0.0136591	0.00478091
					Opx	8	59.926	0.00075	2.4025	0.270625	37.019	0.891125	0.466375	0.01175	0.014875	0.012375	0.003875													101.019		21	4
							0.294238	0.00175255	0.164656	0.0837256	1.15756	0.297796	0.2136	0.0116343	0.0167966	0.00531675	0.00422366
					Grt	6	46.7087	0.0141667	22.8282	0.225167	29.7697	1.21467	0.1055	0.007	0.0146667	0.0271667	0.00166667													100.917		10	1
							0.323637	0.0118223	0.125982	0.0543044	0.214767	0.0969612	0.00811788	0.00589915	0.0145006	0.00818332	0.00225093
					Glass	6	48.706	0.0525	5.50033	0.883	34.8425	6.3265	1.324	0.1095	0.075	0.0771667	0.00966667	7.31567												105.222	101.564	25	3
							0.429141	0.0218518	0.143407	0.343504	1.33518	0.278992	0.150652	0.0255245	0.0443757	0.010553	0.0138082	0.664625
					(MgFeCa)S	5												51.3126	0.049	0.3788	0.0618	9.8858	28.965	3.2712	0.3858	0.0032	1.3964	2.847	0	98.5566
																		0.2621	0.0627814	0.0113446	0.0066106	0.0898899	0.0561827	0.0406657	0.0252329	0.00460435	0.0121984	0.0576325	0
					FeS	4												36.347	0.017	0.413	0.00325	58.6055	0.034	0	0.01975	0.001	3.21925	0.50225	0.004	99.166
																		0.231391	0.0209921	0.362717	0.00377492	2.22542	0.0143295	0	0.0165202	0.002	1.54474	0.124489	0.00365148
					FeSi	3												1.06767	10.1163	0	0.00233333	86.734	0.0106667	0	0.00633333	0	0.121	0.03	0.378667	98.467
																		0.0971614	0.391824	0	0.00404145	0.313885	0.0100167	0	0.00416333	0	0.0112694	0.011	0.0113725
Mer15-4	1900	7	5	-5.06582	Ol	6	42.8632	0.00183333	0.191833	0.236333	57.3488	0.0583333	0.0621667	0.0015	0.0128333	0.0373333	0.00333333													100.817		35	1
							0.372654	0.00449073	0.0253252	0.118728	0.209564	0.0145831	0.00875024	0.00320936	0.00808497	0.0114134	0.00427395
					Opx	6	58.9623	0.00666667	2.926	0.376	37.7798	0.5105	0.371333	0.008	0.0133333	0.0271667	0.00583333													100.987		<1
							1.21917	0.00995322	1.11815	0.093787	1.21055	0.121735	0.105063	0.00689928	0.0137792	0.0197931	0.0066458
					Glass	4	50.1792	0.082	5.7615	0.41425	35.3772	2.726	1.5875	0.06875	0.04875	0.177	0.004	5.7515												102.178	99.302	65	2
							0.98998	0.0114018	0.186713	0.0797052	0.551444	0.141202	0.114276	0.0125	0.00974252	0.0163503	0.00616441	0.409405
					(MgFeCa)S	2												30.005	4.7895	0.257	0.679	33.1995	14.983	1.477	1.321	0.4045	1.636	6.9155	0.1265	95.7935
																		0.299813	1.23956	0.0226274	0.336583	1.12218	1.76635	0.264458	0.417193	0.366988	0.039598	0.197283	0.00212132
					FeS	3												36.7917	0.01	1.599	0.00466667	54.549	0.0673333	0	0.0813333	0.0136667	5.49033	1.11567	0.000333333	99.723
																		0.0882742	0.0043589	0.802723	0.00450925	1.63461	0.00416333	0	0.00763763	0.0123423	0.762015	0.0369098	0.00057735
					FeSi	3												4.59367	7.56567	0	0.003	85.875	0.00533333	0	0.199333	0.0256667	0.0883333	0.008	0.173	98.537
																		0.362848	0.280807	0	0.00519615	0.620952	0.0046188	0	0.0945163	0.00472582	0.0145717	0.008544	0.0164621
Mer15-5	1930	7	60	-4.86866	Ol	6	42.5317	0.0015	0.101167	0.485333	55.6455	0.388667	0.0108333	0.0055	0.0275	0.0438333	0.00883333													99.2503		20	3
							0.453127	0.00320936	0.00649359	0.0247925	0.631841	0.0155521	0.00757408	0.00528205	0.012534	0.00851861	0.0102258
					Glass	4	47.8133	0.0855	4.79775	0.426	38.4943	2.98875	1.14725	0.06175	0.0555	0.1665	0.012	4.90125												100.95	98.4991	80	6
							0.895849	0.0202731	0.441513	0.039724	1.79314	0.270573	0.129433	0.02864	0.00932738	0.00732575	0.00424264	0.811367
					FeS	5												36.2122	0.009	0.0012	0.0024	59.0714	0.0108	0	0.0108	0	1.4514	0.3892	0.0022	97.1606
																		0.172624	0.00583095	0.00268328	0.00279285	0.318035	0.00756307	0	0.0105451	0	0.100873	0.00752994	0.00248998
					FeSi	4												1.853	4.62075	0	0.00225	86.9335	0.011	0	0.0425	0.003	0.19375	0.0295	1.95375	95.643
																		0.781495	0.163529	0	0.00262996	1.52347	0.00408248	0	0.0328684	0.0034641	0.0774785	0.0196723	0.871179
Mer15-6	1950	7	5	-4.93183	Glass	6	45.7402	0.0588333	3.7545	0.451333	42.9887	2.3885	0.8805	0.0301667	0.0515	0.148333	0	4.12833												100.621	98.5567	100
							0.360597	0.0197526	0.384229	0.0676954	1.65463	0.309657	0.132928	0.0344117	0.0144603	0.0190018	0	0.618091
					FeS	3												35.99	0.125	0.454333	0.00766667	56.0987	0.100667	0.00266667	0.000333333	0.00866667	4.52067	0.899667	0.000333333	98.2087
																		0.203443	0.103591	0.133665	0.00665833	0.295585	0.0584494	0.0046188	0.00057735	0.0150111	0.335835	0.070713	0.00057735
					FeSi	4												1.78375	7.87325	0.00075	0.002	87.8877	0.014	0	0.018	0	0.17725	0.0135	0.2305	98.0007
																		0.131007	0.110037	0.0015	0.00282843	0.245224	0.00496655	0	0.0175689	0	0.0832962	0.0081035	0.0110303
Mer15-7	2000	7	1	-	Glass	4	46.2522	0.062	3.20025	0.47225	39.652	5.9935	0.224	0.01375	0.046	0.08025	0.01275	3.078												99.087	97.548	100
							0.998278	0.00752773	0.135264	0.0282297	0.641974	0.383794	0.0128062	0.00970824	0.00795822	0.00708872	0.00320156	0.537688
Mer15-8	2050	7	1	-5.11343	Glass	8	47.311	0.137	5.509	0.3342	38.899	2.283	1.4424	0.0714	0.0616	0.1936	0.008	5.5596												101.81	99.03	100
							0.165126	0.0184797	0.342859	0.0802228	1.28008	0.152566	0.195904	0.0624043	0.0150266	0.0108995	0.00696419	0.388303
					FeS	4												37.2815	0.052	1.3325	0.00175	52.9065	0.063	0	0.01825	0.0045	5.98125	1.3275	0	98.9688		100
																		0.151731	0.00632456	1.419	0.00236291	4.23038	0.0152315	0	0.0245815	0.00714143	2.02058	0.18818	0
					FeSi	3												6.55267	3.02733	0.00233333	0.00366667	87.2393	0.492	0	0.00933333	0.003	0.0546667	0.0203333	0.244333	97.649		100
																		0.273061	0.212312	0.00404145	0.00472582	0.696121	0.524592	0	0.00450925	0.00264575	0.0173877	0.00568624	0.0326548
Mer15-9	2100	7	1	-4.98799	Glass	10	47.101	0.1395	5.29413	0.32075	39.7376	2.19787	1.42575	0.08325	0.055625	0.183625	0.00775	5.35025												101.897	99.222	100
							0.315762	0.0156844	0.393883	0.0667249	1.51676	0.171471	0.155942	0.0564491	0.0140605	0.0174842	0.00704577	0.434686
					FeS	6												36.9795	0.110167	2.3855	0.00366667	51.2058	0.105833	0	0.023	0.00983333	6.339	1.051	0.000666667	98.214		100
																		0.315394	0.0508504	1.98989	0.0034448	3.01737	0.0416913	0	0.00737564	0.00976559	0.547826	0.323519	0.00121106
					FeSi	3												1.60167	9.817	0.00366667	0.00366667	83.1933	0.0393333	0.001	0.0316667	0.0563333	0.189667	0.0446667	0.294667	95.2767		100
																		0.192074	1.48281	0.00472582	0.00321455	1.59374	0.0247857	0.00173205	0.0200333	0.0437759	0.0335012	0.0117189	0.341901
T, temperature; P, pressure; n, number of analyses;
Mineral abbreviations: Ol, olivine; Opx, orthopyroxene; Cpx, clinopyroxene; Grt, garnet; Phase proportion calculated using least squares mass balance, and compositions from EMPA in wt. % oxides;
Oxygen fugacity (fO2) calculation is described in the Supplementary information; Standard deviations (s.d.) based on multiple analyses for each phase are given in Italic.
